# Supplementary material for: NanoSIMS Imaging Reveals the Impact of Ligand-ASO Conjugate Stability on ASO Subcellular Distribution
Source: Pharmaceutics. 2022 Feb 21;14(2):463. doi: 10.3390/pharmaceutics14020463 (PMC8876276; doi:10.3390/pharmaceutics14020463)
Supplement: Supplementary file 1 [file pharmaceutics-14-00463-s001.zip]

Archive with 1 entries (1 files):
- pharmaceutics-1533827-supplementary.pdf
